# Supplementary material for: The Efficacy of Regeneration Oil and Almond Oil on Split-Thickness Skin Graft Donor Sites: A Single-Blinded Randomized Controlled Trial
Source: Clin Pract. 2023 May 25;13(3):648–55. doi: 10.3390/clinpract13030059 (PMC10297259; doi:10.3390/clinpract13030059)
Supplement: Supplementary file 1 [file clinpract-13-00059-s001.zip]

Archive with 1 entries (1 files):
- clinpract-2290663-supplementary.pdf
